# Supplementary material for: The Role of Mucin Expression in the Diagnosis of Oesophago-Gastric Cancer: A Systematic Literature Review
Source: Cancers (Basel). 2023 Nov 1;15(21):5252. doi: 10.3390/cancers15215252 (PMC10650431; doi:10.3390/cancers15215252)
Supplement: Supplementary file 1 [file cancers-15-05252-s001.zip]

Archive with 1 entries (1 files):
- cancers-2632161-supplementary.pdf
